# Supplementary material for: A Comparison of Airborne Microbial Load on Four Housed Dairy Farms
Source: Vet Sci. 2026 Apr 5;13(4):357. doi: 10.3390/vetsci13040357 (PMC13120651; doi:10.3390/vetsci13040357)
Supplement: Supplementary file 1 [file vetsci-13-00357-s001.zip]

Archive with 1 entries (1 files):
- vetsci-4185420-supplementary.pdf
